# Supplementary material for: A systematic review protocol for measuring comorbidity in inpatient rehabilitation for non-traumatic brain injury
Source: Syst Rev. 2015 Jan 29;4(1):14. doi: 10.1186/2046-4053-4-14 (PMC4328947; doi:10.1186/2046-4053-4-14)
Supplement: Supplementary file 2 — Additional file 2: Example of data extraction table. Additional file 2 contains an example of data extraction table that will be used to tabulate and group the information retrieved from the systematic review. (XLSX 12 KB) [file 13643_2014_330_MOESM2_ESM.xlsx]

## Sheet: data-extraction
		Authors	Title	Journal	Publication Year	Study Purpose	Year(s) of Study	Study Design	Location of Study	Study Setting	Data type	Data Source	Population	Population Stratification	Age	Sex stratification	Other Variables/Outcomes	Statistical Methods	Comorbidity Measurement	Comorbidity Measure Rationale/ Justification	Comorbidity Result(s)	Comments
National Administrative Databases	Canada
	USA
Other Electronic Databases
Chart Review
Other Study Designs
